# Supplementary material for: Electrochemical Sensor for Methamphetamine Detection Using Laser-Induced Porous Graphene Electrode
Source: Nanomaterials (Basel). 2021 Dec 28;12(1):73. doi: 10.3390/nano12010073 (PMC8746692; doi:10.3390/nano12010073)
Supplement: Supplementary file 1 [file nanomaterials-12-00073-s001.zip]

Archive with 1 entries (1 files):
- nanomaterials-1485432-supplementary.pdf
